# Supplementary material for: System-Dependent Ecotoxicological Effects of Anatase and Rutile Titanium Dioxide Nanoparticles Across Prokaryotic and Eukaryotic Test Models
Source: Nanomaterials (Basel). 2026 Jul 10;16(14):849. doi: 10.3390/nano16140849 (PMC13415024; doi:10.3390/nano16140849)
Supplement: Supplementary file 1 [file nanomaterials-16-00849-s001.zip]

Archive with 1 entries (1 files):
- nanomaterials-4384176-supplementary.pdf
